# Supplementary material for: Rosemary Extract and Essential Oil as Drink Ingredients: An Evaluation of Their Chemical Composition, Genotoxicity, Antimicrobial, Antiviral, and Antioxidant Properties
Source: Foods. 2021 Dec 18;10(12):3143. doi: 10.3390/foods10123143 (PMC8700793; doi:10.3390/foods10123143)
Supplement: Supplementary file 1 [file foods-10-03143-s001.zip]

Archive with 1 entries (1 files):
- foods-1487673-supplementary.pdf
